# Supplementary material for: Genetic analysis of a bronze age individual from Ulug-depe (Turkmenistan)
Source: Front Genet. 2022 Aug 22;13:884612. doi: 10.3389/fgene.2022.884612 (PMC9441711; doi:10.3389/fgene.2022.884612)
Supplement: Supplementary file 3 [file Table3.XLSX]

## Sheet: Table_S4_Dstats_BMAC
Table S4	all D-stat of the form D(Mbuti, Ancient pop;BMAC populations, ULG75), significantly positive or negtaive D-stat are highlighted in green
Outgroup	Ancient Pop	BMAC	ULG75	D	Z	ABBA	ABAB	SNPs
Mbuti.DG	Anatolia_Epipaleolithic	Turkmenistan_Gonur_BA_1	ULG75	-0.0199	-2.453	4320	4495	85741
Mbuti.DG	Anatolia_Epipaleolithic	Uzbekistan_BA_Bustan	ULG75	-0.0168	-1.985	4379	4528	86883
Mbuti.DG	Anatolia_Epipaleolithic	Uzbekistan_BA_Dzharkutan1	ULG75	-0.0122	-1.613	4642	4757	91609
Mbuti.DG	Anatolia_Epipaleolithic	Uzbekistan_BA_SappaliTepe	ULG75	-0.0171	-2.442	4773	4939	93905
Mbuti.DG	Anatolia_N.SG	Turkmenistan_Gonur_BA_1	ULG75	0.0021	0.343	5449	5426	105374
Mbuti.DG	Anatolia_N.SG	Uzbekistan_BA_Bustan	ULG75	0.0001	0.022	5535	5534	107462
Mbuti.DG	Anatolia_N.SG	Uzbekistan_BA_Dzharkutan1	ULG75	-0.0002	-0.027	5932	5934	115505
Mbuti.DG	Anatolia_N.SG	Uzbekistan_BA_SappaliTepe	ULG75	0.0037	0.705	6313	6266	121061
Mbuti.DG	Armenia_C	Turkmenistan_Gonur_BA_1	ULG75	-0.0145	-2.485	5185	5338	101806
Mbuti.DG	Armenia_C	Uzbekistan_BA_Bustan	ULG75	-0.009	-1.529	5315	5412	103422
Mbuti.DG	Armenia_C	Uzbekistan_BA_Dzharkutan1	ULG75	-0.0122	-2.223	5591	5729	109614
Mbuti.DG	Armenia_C	Uzbekistan_BA_SappaliTepe	ULG75	-0.0085	-1.673	5816	5915	112825
Mbuti.DG	Belgium_UP_GoyetQ-2_published	Turkmenistan_Gonur_BA_1	ULG75	0.0374	1.484	370	343	7214
Mbuti.DG	Belgium_UP_GoyetQ-2_published	Uzbekistan_BA_Bustan	ULG75	0.0138	0.52	366	356	7223
Mbuti.DG	Belgium_UP_GoyetQ-2_published	Uzbekistan_BA_Dzharkutan1	ULG75	0.0487	2.035	388	352	7432
Mbuti.DG	Belgium_UP_GoyetQ-2_published	Uzbekistan_BA_SappaliTepe	ULG75	0.044	1.832	391	358	7480
Mbuti.DG	Caucasus_lowlands_LC	Turkmenistan_Gonur_BA_1	ULG75	-0.0077	-0.543	1241	1260	24887
Mbuti.DG	Caucasus_lowlands_LC	Uzbekistan_BA_Bustan	ULG75	-0.0043	-0.302	1265	1275	25034
Mbuti.DG	Caucasus_lowlands_LC	Uzbekistan_BA_Dzharkutan1	ULG75	-0.0092	-0.691	1282	1306	25547
Mbuti.DG	Caucasus_lowlands_LC	Uzbekistan_BA_SappaliTepe	ULG75	-0.0095	-0.742	1303	1328	25711
Mbuti.DG	CHG	Turkmenistan_Gonur_BA_1	ULG75	-0.0061	-0.899	5441	5508	105521
Mbuti.DG	CHG	Uzbekistan_BA_Bustan	ULG75	-0.0047	-0.703	5575	5628	107604
Mbuti.DG	CHG	Uzbekistan_BA_Dzharkutan1	ULG75	-0.0046	-0.77	5982	6038	115662
Mbuti.DG	CHG	Uzbekistan_BA_SappaliTepe	ULG75	0.0012	0.216	6357	6342	121215
Mbuti.DG	EEHG	Turkmenistan_Gonur_BA_1	ULG75	-0.0061	-0.896	5355	5420	104425
Mbuti.DG	EEHG	Uzbekistan_BA_Bustan	ULG75	-0.0105	-1.549	5456	5572	106418
Mbuti.DG	EEHG	Uzbekistan_BA_Dzharkutan1	ULG75	-0.0102	-1.611	5850	5971	114069
Mbuti.DG	EEHG	Uzbekistan_BA_SappaliTepe	ULG75	-0.0012	-0.187	6215	6230	119135
Mbuti.DG	Greece_Peloponnese_N	Turkmenistan_Gonur_BA_1	ULG75	-0.0095	-1.7	5364	5467	103980
Mbuti.DG	Greece_Peloponnese_N	Uzbekistan_BA_Bustan	ULG75	-0.0087	-1.506	5461	5556	105834
Mbuti.DG	Greece_Peloponnese_N	Uzbekistan_BA_Dzharkutan1	ULG75	-0.006	-1.151	5814	5884	112960
Mbuti.DG	Greece_Peloponnese_N	Uzbekistan_BA_SappaliTepe	ULG75	-0.0023	-0.458	6091	6119	116975
Mbuti.DG	Iberia_HG_published	Turkmenistan_Gonur_BA_1	ULG75	-0.0246	-2.394	2464	2588	49538
Mbuti.DG	Iberia_HG_published	Uzbekistan_BA_Bustan	ULG75	-0.0116	-1.14	2507	2565	49980
Mbuti.DG	Iberia_HG_published	Uzbekistan_BA_Dzharkutan1	ULG75	-0.0174	-1.792	2589	2681	51451
Mbuti.DG	Iberia_HG_published	Uzbekistan_BA_SappaliTepe	ULG75	-0.0141	-1.474	2621	2696	52030
Mbuti.DG	Indus_Periphery_Pool	Turkmenistan_Gonur_BA_1	ULG75	-0.0098	-1.614	4886	4983	96372
Mbuti.DG	Indus_Periphery_Pool	Uzbekistan_BA_Bustan	ULG75	-0.0078	-1.312	4970	5048	97280
Mbuti.DG	Indus_Periphery_Pool	Uzbekistan_BA_Dzharkutan1	ULG75	-0.0077	-1.408	5186	5267	102091
Mbuti.DG	Indus_Periphery_Pool	Uzbekistan_BA_SappaliTepe	ULG75	-0.0022	-0.406	5341	5365	103904
Mbuti.DG	Iran_BA_HajjiFiruz	Turkmenistan_Gonur_BA_1	ULG75	-0.0129	-1.62	4675	4797	90957
Mbuti.DG	Iran_BA_HajjiFiruz	Uzbekistan_BA_Bustan	ULG75	-0.0049	-0.64	4786	4833	91969
Mbuti.DG	Iran_BA_HajjiFiruz	Uzbekistan_BA_Dzharkutan1	ULG75	-0.0059	-0.791	4962	5020	95877
Mbuti.DG	Iran_BA_HajjiFiruz	Uzbekistan_BA_SappaliTepe	ULG75	-0.0041	-0.557	5077	5119	97564
Mbuti.DG	Iran_BA2_ShahrISokhta	Turkmenistan_Gonur_BA_1	ULG75	-0.0128	-1.491	3355	3443	66063
Mbuti.DG	Iran_BA2_ShahrISokhta	Uzbekistan_BA_Bustan	ULG75	-0.0236	-2.598	3361	3523	66293
Mbuti.DG	Iran_BA2_ShahrISokhta	Uzbekistan_BA_Dzharkutan1	ULG75	-0.0147	-1.788	3454	3557	68255
Mbuti.DG	Iran_BA2_ShahrISokhta	Uzbekistan_BA_SappaliTepe	ULG75	-0.0061	-0.753	3556	3599	68793
Mbuti.DG	Iran_BA2_ShahrISokhta_published	Turkmenistan_Gonur_BA_1	ULG75	-0.0061	-0.893	4565	4622	89491
Mbuti.DG	Iran_BA2_ShahrISokhta_published	Uzbekistan_BA_Bustan	ULG75	-0.005	-0.754	4632	4678	90165
Mbuti.DG	Iran_BA2_ShahrISokhta_published	Uzbekistan_BA_Dzharkutan1	ULG75	-0.0068	-1.109	4784	4849	93845
Mbuti.DG	Iran_BA2_ShahrISokhta_published	Uzbekistan_BA_SappaliTepe	ULG75	-0.0005	-0.08	4891	4896	95062
Mbuti.DG	Iran_C_HajjiFiruz	Turkmenistan_Gonur_BA_1	ULG75	-0.0111	-1.827	5223	5340	101830
Mbuti.DG	Iran_C_HajjiFiruz	Uzbekistan_BA_Bustan	ULG75	-0.0087	-1.453	5321	5415	103266
Mbuti.DG	Iran_C_HajjiFiruz	Uzbekistan_BA_Dzharkutan1	ULG75	-0.0114	-2.054	5589	5718	109317
Mbuti.DG	Iran_C_HajjiFiruz	Uzbekistan_BA_SappaliTepe	ULG75	-0.005	-0.951	5813	5871	112124
Mbuti.DG	Iran_C_SehGabi	Turkmenistan_Gonur_BA_1	ULG75	-0.0125	-2.148	5188	5319	101162
Mbuti.DG	Iran_C_SehGabi	Uzbekistan_BA_Bustan	ULG75	-0.0044	-0.752	5313	5360	102813
Mbuti.DG	Iran_C_SehGabi	Uzbekistan_BA_Dzharkutan1	ULG75	-0.01	-1.79	5586	5699	108932
Mbuti.DG	Iran_C_SehGabi	Uzbekistan_BA_SappaliTepe	ULG75	-0.0038	-0.721	5823	5868	112182
Mbuti.DG	Iran_C_TepeHissar	Turkmenistan_Gonur_BA_1	ULG75	-0.0091	-1.711	5117	5211	99815
Mbuti.DG	Iran_C_TepeHissar	Uzbekistan_BA_Bustan	ULG75	-0.0019	-0.351	5250	5270	101003
Mbuti.DG	Iran_C_TepeHissar	Uzbekistan_BA_Dzharkutan1	ULG75	-0.0057	-1.154	5493	5556	106575
Mbuti.DG	Iran_C_TepeHissar	Uzbekistan_BA_SappaliTepe	ULG75	0.0011	0.225	5666	5653	108662
Mbuti.DG	Iran_GanjDareh_N	Turkmenistan_Gonur_BA_1	ULG75	-0.0095	-1.615	5285	5386	103420
Mbuti.DG	Iran_GanjDareh_N	Uzbekistan_BA_Bustan	ULG75	-0.0023	-0.392	5399	5424	105135
Mbuti.DG	Iran_GanjDareh_N	Uzbekistan_BA_Dzharkutan1	ULG75	-0.004	-0.715	5741	5787	111899
Mbuti.DG	Iran_GanjDareh_N	Uzbekistan_BA_SappaliTepe	ULG75	0.0016	0.299	5999	5980	115382
Mbuti.DG	Iran_IA_Hasanlu.SG	Turkmenistan_Gonur_BA_1	ULG75	-0.0084	-1.084	4720	4800	93012
Mbuti.DG	Iran_IA_Hasanlu.SG	Uzbekistan_BA_Bustan	ULG75	-0.0044	-0.545	4810	4853	94761
Mbuti.DG	Iran_IA_Hasanlu.SG	Uzbekistan_BA_Dzharkutan1	ULG75	-0.0032	-0.448	5152	5185	101393
Mbuti.DG	Iran_IA_Hasanlu.SG	Uzbekistan_BA_SappaliTepe	ULG75	0.0005	0.072	5454	5448	105787
Mbuti.DG	Iran_LN_SehGabi	Turkmenistan_Gonur_BA_1	ULG75	-0.0128	-1.376	2821	2894	55496
Mbuti.DG	Iran_LN_SehGabi	Turkmenistan_Gonur_BA_1	ULG75	-0.0128	-1.376	2821	2894	55496
Mbuti.DG	Iran_LN_SehGabi	Uzbekistan_BA_Bustan	ULG75	-0.0096	-0.987	2829	2883	55976
Mbuti.DG	Iran_LN_SehGabi	Uzbekistan_BA_Bustan	ULG75	-0.0096	-0.987	2829	2883	55976
Mbuti.DG	Iran_LN_SehGabi	Uzbekistan_BA_Dzharkutan1	ULG75	-0.0037	-0.416	2972	2994	57831
Mbuti.DG	Iran_LN_SehGabi	Uzbekistan_BA_Dzharkutan1	ULG75	-0.0037	-0.416	2972	2994	57831
Mbuti.DG	Iran_LN_SehGabi	Uzbekistan_BA_SappaliTepe	ULG75	-0.0063	-0.743	3025	3063	58490
Mbuti.DG	Iran_LN_SehGabi	Uzbekistan_BA_SappaliTepe	ULG75	-0.0063	-0.743	3025	3063	58490
Mbuti.DG	Iran_Mesolithic_BeltCave_all_published	Turkmenistan_Gonur_BA_1	ULG75	-0.0464	-1.255	170	186	3446
Mbuti.DG	Iran_Mesolithic_BeltCave_all_published	Uzbekistan_BA_Bustan	ULG75	-0.0645	-1.698	167	190	3455
Mbuti.DG	Iran_Mesolithic_BeltCave_all_published	Uzbekistan_BA_Dzharkutan1	ULG75	-0.041	-1.207	179	195	3527
Mbuti.DG	Iran_Mesolithic_BeltCave_all_published	Uzbekistan_BA_SappaliTepe	ULG75	-0.0134	-0.414	182	187	3544
Mbuti.DG	Iran_Mesolithic_HotuIIIb_all_published	Turkmenistan_Gonur_BA_1	ULG75	-0.0133	-0.752	794	815	15908
Mbuti.DG	Iran_Mesolithic_HotuIIIb_all_published	Uzbekistan_BA_Bustan	ULG75	-0.0012	-0.069	796	798	15975
Mbuti.DG	Iran_Mesolithic_HotuIIIb_all_published	Uzbekistan_BA_Dzharkutan1	ULG75	-0.0018	-0.109	835	838	16506
Mbuti.DG	Iran_Mesolithic_HotuIIIb_all_published	Uzbekistan_BA_SappaliTepe	ULG75	-0.0082	-0.521	834	848	16674
Mbuti.DG	Iran_TepeAbdulHosein_N.SG	Turkmenistan_Gonur_BA_1	ULG75	-0.0023	-0.355	5098	5121	99948
Mbuti.DG	Iran_TepeAbdulHosein_N.SG	Uzbekistan_BA_Bustan	ULG75	0.0109	1.669	5289	5175	101872
Mbuti.DG	Iran_TepeAbdulHosein_N.SG	Uzbekistan_BA_Dzharkutan1	ULG75	0.0108	1.799	5649	5528	109215
Mbuti.DG	Iran_TepeAbdulHosein_N.SG	Uzbekistan_BA_SappaliTepe	ULG75	0.0105	1.843	5943	5819	113968
Mbuti.DG	Iran_Wezmeh_N.SG	Turkmenistan_Gonur_BA_1	ULG75	-0.0103	-1.452	5423	5536	105505
Mbuti.DG	Iran_Wezmeh_N.SG	Uzbekistan_BA_Bustan	ULG75	0.0086	1.144	5596	5500	107582
Mbuti.DG	Iran_Wezmeh_N.SG	Uzbekistan_BA_Dzharkutan1	ULG75	-0.0047	-0.695	5943	5999	115634
Mbuti.DG	Iran_Wezmeh_N.SG	Uzbekistan_BA_SappaliTepe	ULG75	0.0023	0.346	6331	6303	121176
Mbuti.DG	Israel_C	Turkmenistan_Gonur_BA_1	ULG75	-0.016	-3.18	5233	5403	103677
Mbuti.DG	Israel_C	Uzbekistan_BA_Bustan	ULG75	-0.0162	-3.243	5323	5498	105222
Mbuti.DG	Israel_C	Uzbekistan_BA_Dzharkutan1	ULG75	-0.0161	-3.421	5662	5848	112077
Mbuti.DG	Israel_C	Uzbekistan_BA_SappaliTepe	ULG75	-0.0109	-2.408	5895	6025	115477
Mbuti.DG	Italy_North_Villabruna_HG	Turkmenistan_Gonur_BA_1	ULG75	0.0016	0.199	4707	4692	91391
Mbuti.DG	Italy_North_Villabruna_HG	Uzbekistan_BA_Bustan	ULG75	0.0054	0.69	4777	4726	92059
Mbuti.DG	Italy_North_Villabruna_HG	Uzbekistan_BA_Dzharkutan1	ULG75	-0.0016	-0.219	4937	4953	96595
Mbuti.DG	Italy_North_Villabruna_HG	Uzbekistan_BA_SappaliTepe	ULG75	0.0068	0.987	5117	5047	98270
Mbuti.DG	Latvia_HG	Turkmenistan_Gonur_BA_1	ULG75	-0.0106	-1.92	5306	5420	104017
Mbuti.DG	Latvia_HG	Uzbekistan_BA_Bustan	ULG75	-0.0043	-0.783	5429	5476	105618
Mbuti.DG	Latvia_HG	Uzbekistan_BA_Dzharkutan1	ULG75	-0.0109	-2.134	5744	5870	112647
Mbuti.DG	Latvia_HG	Uzbekistan_BA_SappaliTepe	ULG75	-0.0014	-0.282	6014	6030	116295
Mbuti.DG	Luxembourg_Loschbour_published.DG	Turkmenistan_Gonur_BA_1	ULG75	-0.0033	-0.491	5364	5400	104502
Mbuti.DG	Luxembourg_Loschbour_published.DG	Uzbekistan_BA_Bustan	ULG75	-0.0023	-0.342	5487	5512	106586
Mbuti.DG	Luxembourg_Loschbour_published.DG	Uzbekistan_BA_Dzharkutan1	ULG75	0.001	0.151	5901	5890	114581
Mbuti.DG	Luxembourg_Loschbour_published.DG	Uzbekistan_BA_SappaliTepe	ULG75	0.0009	0.149	6230	6219	120121
Mbuti.DG	PPN	Turkmenistan_Gonur_BA_1	ULG75	-0.0177	-2.251	3305	3423	65694
Mbuti.DG	PPN	Uzbekistan_BA_Bustan	ULG75	-0.0124	-1.523	3329	3413	66026
Mbuti.DG	PPN	Uzbekistan_BA_Dzharkutan1	ULG75	-0.0213	-2.853	3412	3561	68378
Mbuti.DG	PPN	Uzbekistan_BA_SappaliTepe	ULG75	-0.012	-1.645	3497	3582	69054
Mbuti.DG	Russia_Caucasus_EBA_Yamnaya	Turkmenistan_Gonur_BA_1	ULG75	-0.0134	-1.936	4369	4488	85765
Mbuti.DG	Russia_Caucasus_EBA_Yamnaya	Uzbekistan_BA_Bustan	ULG75	-0.0073	-1.038	4440	4505	86299
Mbuti.DG	Russia_Caucasus_EBA_Yamnaya	Uzbekistan_BA_Dzharkutan1	ULG75	-0.012	-1.807	4579	4690	89592
Mbuti.DG	Russia_Caucasus_EBA_Yamnaya	Uzbekistan_BA_SappaliTepe	ULG75	-0.0029	-0.443	4704	4732	90628
Mbuti.DG	Russia_Caucasus_Eneolithic	Turkmenistan_Gonur_BA_1	ULG75	-0.0073	-0.877	3813	3870	74110
Mbuti.DG	Russia_Caucasus_Eneolithic	Uzbekistan_BA_Bustan	ULG75	-0.007	-0.816	3855	3910	74545
Mbuti.DG	Russia_Caucasus_Eneolithic	Uzbekistan_BA_Dzharkutan1	ULG75	-0.0048	-0.612	3969	4007	76947
Mbuti.DG	Russia_Caucasus_Eneolithic	Uzbekistan_BA_SappaliTepe	ULG75	-0.0054	-0.692	4030	4074	77694
Mbuti.DG	Serbia_EN	Turkmenistan_Gonur_BA_1	ULG75	-0.0159	-2.627	5103	5268	100413
Mbuti.DG	Serbia_EN	Uzbekistan_BA_Bustan	ULG75	-0.0147	-2.5	5167	5321	101869
Mbuti.DG	Serbia_EN	Uzbekistan_BA_Dzharkutan1	ULG75	-0.0125	-2.266	5468	5606	108043
Mbuti.DG	Serbia_EN	Uzbekistan_BA_SappaliTepe	ULG75	-0.0099	-1.841	5688	5802	111296
Mbuti.DG	Serbia_Mesolithic_IronGates	Turkmenistan_Gonur_BA_1	ULG75	-0.012	-2.309	5386	5517	105491
Mbuti.DG	Serbia_Mesolithic_IronGates	Uzbekistan_BA_Bustan	ULG75	-0.0109	-2.12	5508	5630	107534
Mbuti.DG	Serbia_Mesolithic_IronGates	Uzbekistan_BA_Dzharkutan1	ULG75	-0.0128	-2.659	5887	6039	115503
Mbuti.DG	Serbia_Mesolithic_IronGates	Uzbekistan_BA_SappaliTepe	ULG75	-0.0051	-1.089	6260	6324	120854
Mbuti.DG	Tajikistan_C_Sarazm	Turkmenistan_Gonur_BA_1	ULG75	-0.013	-1.72	4597	4718	89674
Mbuti.DG	Tajikistan_C_Sarazm	Uzbekistan_BA_Bustan	ULG75	-0.004	-0.536	4696	4734	90808
Mbuti.DG	Tajikistan_C_Sarazm	Uzbekistan_BA_Dzharkutan1	ULG75	-0.0025	-0.349	4919	4944	94733
Mbuti.DG	Tajikistan_C_Sarazm	Uzbekistan_BA_SappaliTepe	ULG75	-0.0007	-0.106	5039	5046	96683
Mbuti.DG	Turkmenistan_C_Geoksyur	Turkmenistan_Gonur_BA_1	ULG75	-0.0122	-2.258	5188	5317	101882
Mbuti.DG	Turkmenistan_C_Geoksyur	Uzbekistan_BA_Bustan	ULG75	-0.0087	-1.629	5289	5382	103166
Mbuti.DG	Turkmenistan_C_Geoksyur	Uzbekistan_BA_Dzharkutan1	ULG75	-0.0097	-1.911	5594	5703	109439
Mbuti.DG	Turkmenistan_C_Geoksyur	Uzbekistan_BA_SappaliTepe	ULG75	-0.0021	-0.438	5827	5852	112226
Mbuti.DG	Turkmenistan_C_Namazga.SG	Turkmenistan_Gonur_BA_1	ULG75	0.0113	1.218	2942	2876	58690
Mbuti.DG	Turkmenistan_C_Namazga.SG	Uzbekistan_BA_Bustan	ULG75	0.0067	0.662	3014	2974	60131
Mbuti.DG	Turkmenistan_C_Namazga.SG	Uzbekistan_BA_Dzharkutan1	ULG75	0.014	1.578	3240	3150	64711
Mbuti.DG	Turkmenistan_C_Namazga.SG	Uzbekistan_BA_SappaliTepe	ULG75	0.0164	1.991	3461	3349	67954
Mbuti.DG	Turkmenistan_C_Parkhai	Turkmenistan_Gonur_BA_1	ULG75	-0.0088	-1.427	5139	5230	100368
Mbuti.DG	Turkmenistan_C_Parkhai	Uzbekistan_BA_Bustan	ULG75	-0.0038	-0.625	5230	5270	101686
Mbuti.DG	Turkmenistan_C_Parkhai	Uzbekistan_BA_Dzharkutan1	ULG75	-0.008	-1.354	5501	5590	107359
Mbuti.DG	Turkmenistan_C_Parkhai	Uzbekistan_BA_SappaliTepe	ULG75	-0.0037	-0.681	5690	5732	109785
Mbuti.DG	Turkmenistan_C_TepeAnau	Turkmenistan_Gonur_BA_1	ULG75	-0.0092	-1.458	4934	5026	96197
Mbuti.DG	Turkmenistan_C_TepeAnau	Uzbekistan_BA_Bustan	ULG75	-0.0079	-1.221	5001	5080	97034
Mbuti.DG	Turkmenistan_C_TepeAnau	Uzbekistan_BA_Dzharkutan1	ULG75	-0.0067	-1.096	5233	5304	101813
Mbuti.DG	Turkmenistan_C_TepeAnau	Uzbekistan_BA_SappaliTepe	ULG75	-0.0033	-0.564	5392	5427	103506
Mbuti.DG	Turkmenistan_IA.SG	Turkmenistan_Gonur_BA_1	ULG75	0.0059	0.764	4532	4479	88720
Mbuti.DG	Turkmenistan_IA.SG	Uzbekistan_BA_Bustan	ULG75	0.0085	1.063	4641	4563	90536
Mbuti.DG	Turkmenistan_IA.SG	Uzbekistan_BA_Dzharkutan1	ULG75	0.0029	0.397	4963	4934	97307
Mbuti.DG	Turkmenistan_IA.SG	Uzbekistan_BA_SappaliTepe	ULG75	0.0131	1.867	5293	5156	101904
Mbuti.DG	WSHG	Turkmenistan_Gonur_BA_1	ULG75	-0.0088	-1.29	4642	4725	90810
Mbuti.DG	WSHG	Uzbekistan_BA_Bustan	ULG75	-0.0085	-1.247	4671	4751	91341
Mbuti.DG	WSHG	Uzbekistan_BA_Dzharkutan1	ULG75	-0.0136	-2.076	4835	4968	95106
Mbuti.DG	WSHG	Uzbekistan_BA_SappaliTepe	ULG75	0.0043	0.677	4999	4956	96204

## Sheet: Table_S5_Dstats_II
Table S5	all D-stat of the form D(Mbuti, Ancient pop; TJE/TJY, ULG75), significantly positive or negative D-stat are highlighted in green
Outgroup	Ancient Pop	Indo-Iranians	ULG75	D	Z	ABBA	ABAB	SNPs
Mbuti.DG	Russia_Caucasus_EBA_Yamnaya	TJY	ULG75	0.0033	0.446	4435	4407	53530
Mbuti.DG	Russia_Caucasus_Eneolithic	TJY	ULG75	0.0162	1.889	3820	3698	45942
Mbuti.DG	CHG	TJY	ULG75	0.017	2.627	6161	5955	73191
Mbuti.DG	EEHG	TJY	ULG75	-0.0098	-1.386	5890	6006	71505
Mbuti.DG	Iran_GanjDareh_N	TJY	ULG75	0.0351	5.949	5811	5417	68541
Mbuti.DG	PPN	TJY	ULG75	0.0076	0.907	3329	3279	40748
Mbuti.DG	Latvia_HG	TJY	ULG75	-0.0084	-1.474	5676	5773	69180
Mbuti.DG	Serbia_Mesolithic_IronGates	TJY	ULG75	-0.0145	-2.694	5937	6113	72649
Mbuti.DG	Greece_Peloponnese_N	TJY	ULG75	0.0087	1.547	5814	5714	69729
Mbuti.DG	Anatolia_N.SG	TJY	ULG75	0.0091	1.515	6076	5967	73103
Mbuti.DG	WSHG	TJY	ULG75	0.0064	0.88	4729	4669	56814
Mbuti.DG	Israel_C	TJY	ULG75	0.0034	0.642	5635	5597	68638
Mbuti.DG	Iberia_HG_published	TJY	ULG75	-0.0147	-1.373	2462	2535	30939
Mbuti.DG	Serbia_EN	TJY	ULG75	-0.003	-0.483	5399	5432	65700
Mbuti.DG	Anatolia_Epipaleolithic	TJY	ULG75	-0.0204	-2.449	4454	4640	55784
Mbuti.DG	Armenia_C	TJY	ULG75	0.0058	0.986	5550	5486	66978
Mbuti.DG	Caucasus_lowlands_LC	TJY	ULG75	0.0088	0.58	1247	1225	15008
Mbuti.DG	Luxembourg_Loschbour_published.DG	TJY	ULG75	-0.005	-0.677	5966	6025	72525
Mbuti.DG	Belgium_UP_GoyetQ-2_published	TJY	ULG75	0.0685	2.557	379	330	4346
Mbuti.DG	Italy_North_Villabruna_HG	TJY	ULG75	-0.0029	-0.375	4759	4787	57507
Mbuti.DG	Turkmenistan_C_Geoksyur	TJY	ULG75	0.027	4.717	5617	5322	66497
Mbuti.DG	Turkmenistan_C_Namazga.SG	TJY	ULG75	0.0452	4.847	3367	3075	40109
Mbuti.DG	Turkmenistan_IA.SG	TJY	ULG75	0.0212	2.739	5093	4882	60961
Mbuti.DG	Russia_Shamanka_Eneolithic.SG	TJY	ULG75	-0.0096	-1.738	5886	6000	73218
Mbuti.DG	Russia_Caucasus_EBA_Yamnaya	TJE	ULG75	-0.0032	-0.455	4223	4250	53530
Mbuti.DG	Russia_Caucasus_Eneolithic	TJE	ULG75	0.0063	0.794	3636	3590	45942
Mbuti.DG	CHG	TJE	ULG75	0.0128	2.154	5867	5719	73191
Mbuti.DG	EEHG	TJE	ULG75	-0.0244	-3.82	5541	5818	71505
Mbuti.DG	Iran_GanjDareh_N	TJE	ULG75	0.0332	5.979	5546	5190	68541
Mbuti.DG	PPN	TJE	ULG75	0.0008	0.108	3157	3152	40748
Mbuti.DG	Latvia_HG	TJE	ULG75	-0.0189	-3.607	5362	5568	69180
Mbuti.DG	Serbia_Mesolithic_IronGates	TJE	ULG75	-0.0221	-4.413	5629	5884	72649
Mbuti.DG	Greece_Peloponnese_N	TJE	ULG75	0.0012	0.221	5526	5513	69729
Mbuti.DG	Anatolia_N.SG	TJE	ULG75	0.0021	0.366	5764	5741	73103
Mbuti.DG	WSHG	TJE	ULG75	-0.0124	-1.875	4421	4532	56814
Mbuti.DG	Israel_C	TJE	ULG75	-0.0028	-0.55	5368	5398	68638
Mbuti.DG	Iberia_HG_published	TJE	ULG75	-0.0234	-2.331	2342	2455	30939
Mbuti.DG	Serbia_EN	TJE	ULG75	-0.0077	-1.34	5139	5218	65700
Mbuti.DG	Anatolia_Epipaleolithic	TJE	ULG75	-0.0255	-3.35	4242	4464	55784
Mbuti.DG	Armenia_C	TJE	ULG75	-0.0009	-0.168	5284	5294	66978
Mbuti.DG	Caucasus_lowlands_LC	TJE	ULG75	0.0036	0.263	1180	1172	15008
Mbuti.DG	Luxembourg_Loschbour_published.DG	TJE	ULG75	-0.0203	-3.051	5624	5857	72525
Mbuti.DG	Belgium_UP_GoyetQ-2_published	TJE	ULG75	0.0414	1.722	351	323	4346
Mbuti.DG	Italy_North_Villabruna_HG	TJE	ULG75	-0.0141	-1.922	4509	4638	57507
Mbuti.DG	Turkmenistan_C_Geoksyur	TJE	ULG75	0.0242	4.632	5369	5116	66497
Mbuti.DG	Turkmenistan_C_Namazga.SG	TJE	ULG75	0.0316	3.615	3193	2997	40109
Mbuti.DG	Turkmenistan_IA.SG	TJE	ULG75	0.009	1.284	4828	4742	60961
Mbuti.DG	Russia_Shamanka_Eneolithic.SG	TJE	ULG75	-0.0229	-4.396	5555	5815	73218
Mbuti.DG	Ukraine_Scythian.SG	TJE	ULG75	-0.0143	-2.238	5342	5498	68946
Mbuti.DG	Hungary_Prescythian_IA.SG	TJE	ULG75	-0.0198	-2.555	3841	3996	49954
Mbuti.DG	Russia_Sarmatian.SG	TJE	ULG75	0.0057	0.966	4964	4908	63256
Mbuti.DG	Kazakhstan_Sarmatian.SG	TJE	ULG75	0.0024	0.351	4194	4174	54279
Mbuti.DG	Kazakhstan_Andronovo.SG	TJE	ULG75	0.0102	0.962	1951	1911	24566
Mbuti.DG	Uzbekistan_BA_Kokcha	TJE	ULG75	-0.016	-2.509	4718	4872	60090
Mbuti.DG	Tajikistan_BA_DashtiKozy	TJE	ULG75	-0.0066	-1.134	5011	5077	63572
Mbuti.DG	Kazakhstan_TianShanSaka.SG	TJE	ULG75	-0.0028	-0.116	351	353	4416
Mbuti.DG	Kyrgyzstan_OutTianShanSaka.SG	TJE	ULG75	-0.0064	-0.824	3962	4013	50982
Mbuti.DG	Kyrgyzstan_TianShanSaka.SG	TJE	ULG75	-0.0063	-1.184	5655	5727	72187
Mbuti.DG	Kazakhstan_LBA_Zevakinskiy	TJE	ULG75	-0.0098	-1.858	5239	5343	66825
Mbuti.DG	Kazakhstan_MLBA_Zevakinskiy	TJE	ULG75	-0.0172	-2.131	3689	3818	47614
Mbuti.DG	Kazakhstan_CentralSaka.SG	TJE	ULG75	-0.0198	-3.658	5501	5723	71245
Mbuti.DG	Kazakhstan_MLBA_Fedorovo_Shoendykol	TJE	ULG75	-0.0171	-2.374	4269	4418	54646
Mbuti.DG	Kazakhstan_MLBA_Fedorovo_Shoindykol	TJE	ULG75	-0.0109	-1.645	4803	4909	61053
Mbuti.DG	Russia_Andronovo.SG	TJE	ULG75	-0.0076	-1.363	5702	5789	72726
Mbuti.DG	Russia_Karasuk.SG	TJE	ULG75	-0.0052	-1.06	5726	5786	73076
Mbuti.DG	Russia_MLBA_Sintashta	TJE	ULG75	-0.0119	-2.511	5655	5790	72202
Mbuti.DG	Russia_Sintashta_MLBA.SG	TJE	ULG75	-0.0042	-0.691	5055	5098	64591
Mbuti.DG	Kazakhstan_MLBA_Alakul_Lisakovskiy	TJE	ULG75	-0.0075	-1.008	3972	4032	50830
Mbuti.DG	Kazakhstan_MLBA_Alakul_Maitan	TJE	ULG75	-0.0147	-2.811	5445	5607	69606
Mbuti.DG	Kazakhstan_MLBA_Alakul_Satan	TJE	ULG75	-0.0268	-3.497	4406	4648	57179
Mbuti.DG	Russia_Srubnaya	TJE	ULG75	-0.0109	-2.211	5638	5762	71820
Mbuti.DG	Russia_Srubnaya_Alakul.SG	TJE	ULG75	-0.0132	-2.634	5741	5895	73221
Mbuti.DG	Ukraine_LateSrubnaya.SG	TJE	ULG75	-0.0286	-1.598	556	589	7253
Mbuti.DG	Mongolia_XiongNu.SG	TJE	ULG75	-0.0211	-3.757	5515	5753	73157
Mbuti.DG	Mongolia_lateXiongnu	TJE	ULG75	-0.0208	-4.482	5552	5788	72947
Mbuti.DG	Mongolia_lateXiongnu_sarmatian	TJE	ULG75	-0.0079	-1.695	5635	5725	72189
Mbuti.DG	Mongolia_lateXiongnu_han	TJE	ULG75	-0.0232	-4.496	5461	5720	72022
Mbuti.DG	Mongolia_earlyXiongnu_west	TJE	ULG75	-0.0143	-2.589	5362	5517	69163
Mbuti.DG	Mongolia_earlyXiongnu_rest	TJE	ULG75	-0.0219	-3.648	5015	5239	65541
Mbuti.DG	Ukraine_Scythian.SG	TJY	ULG75	-0.0067	-0.976	5627	5704	68946
Mbuti.DG	Hungary_Prescythian_IA.SG	TJY	ULG75	-0.0135	-1.602	4030	4140	49954
Mbuti.DG	Russia_Sarmatian.SG	TJY	ULG75	0.0216	3.407	5261	5039	63256
Mbuti.DG	Kazakhstan_Sarmatian.SG	TJY	ULG75	0.0212	2.892	4457	4271	54279
Mbuti.DG	Kazakhstan_Andronovo.SG	TJY	ULG75	0.0219	1.858	2047	1960	24566
Mbuti.DG	Uzbekistan_BA_Kokcha	TJY	ULG75	-0.0021	-0.303	4992	5013	60090
Mbuti.DG	Tajikistan_BA_DashtiKozy	TJY	ULG75	0.0021	0.347	5293	5270	63572
Mbuti.DG	Kazakhstan_TianShanSaka.SG	TJY	ULG75	0.0157	0.575	366	355	4416
Mbuti.DG	Kyrgyzstan_OutTianShanSaka.SG	TJY	ULG75	-0.0005	-0.06	4158	4162	50982
Mbuti.DG	Kyrgyzstan_TianShanSaka.SG	TJY	ULG75	0.0091	1.59	5997	5889	72187
Mbuti.DG	Kazakhstan_LBA_Zevakinskiy	TJY	ULG75	-0.0014	-0.248	5514	5530	66825
Mbuti.DG	Kazakhstan_MLBA_Zevakinskiy	TJY	ULG75	-0.0119	-1.407	3882	3975	47614
Mbuti.DG	Kazakhstan_CentralSaka.SG	TJY	ULG75	-0.0082	-1.411	5828	5925	71245
Mbuti.DG	Kazakhstan_MLBA_Fedorovo_Shoendykol	TJY	ULG75	-0.0102	-1.246	4482	4574	54646
Mbuti.DG	Kazakhstan_MLBA_Fedorovo_Shoindykol	TJY	ULG75	-0.0032	-0.461	5039	5071	61053
Mbuti.DG	Russia_Andronovo.SG	TJY	ULG75	0.0012	0.199	6013	5999	72726
Mbuti.DG	Russia_Karasuk.SG	TJY	ULG75	0.0105	1.959	6076	5950	73076
Mbuti.DG	Russia_MLBA_Sintashta	TJY	ULG75	-0.0033	-0.66	5961	6000	72202
Mbuti.DG	Russia_Sintashta_MLBA.SG	TJY	ULG75	0.0095	1.441	5347	5246	64591
Mbuti.DG	Kazakhstan_MLBA_Alakul_Lisakovskiy	TJY	ULG75	0.0035	0.43	4201	4172	50830
