# Supplementary material for: Genetic analysis of a bronze age individual from Ulug-depe (Turkmenistan)
Source: Front Genet. 2022 Aug 22;13:884612. doi: 10.3389/fgene.2022.884612 (PMC9441711; doi:10.3389/fgene.2022.884612)
Supplement: Supplementary file 5 [file Table6.XLSX]

## Sheet: Feuil1
Sample	Curation number	Period	C14 dating	DATING REF	Tissue	PCR results
ULG53	ULG01-Sep53	Early Bronze Age (NMG IV)	2864-2506 cal. BC	Lyon-13733(SacA48653)	Tooth	No DNA
ULG54	ULG01-Sep54	Early Bronze Age (NMG IV)			Tooth	No DNA
ULG55	ULG05-Sep55	Early Bronze Age (NMG IV)			Tooth	No DNA
ULG56	ULG01-Sep56	Early Bronze Age (NMG IV)			Tooth	No DNA
ULG92	ULG05-CH17-Sep92	Early Bronze Age (NMG IV)			Tooth	No DNA
ULG90	ULG06-CH17-Sep90	Early-Middle Bronze Age (NMGIV-V)			Tooth	No DNA
ULG61	ULG04-Sep61	Middle Bronze Age (NMG V)			Tooth	No DNA
ULG62	ULG04-Sep62	Middle Bronze Age (NMG V)			Tooth	No DNA
ULG66	ULG04-CH1Est-Sep66	Middle Bronze Age (NMG V)			Tooth	No DNA
ULG75	ULG04-CH-1Est Sep75 Ind1	Middle Bronze Age (NMG V)			Petrous bone	Amplification
ULG76-1	ULG04-Sep76Ind1	Middle Bronze Age (NMG V)			Tooth	No DNA
ULG82	ULG05-CH1Est-Sep82	Middle Bronze Age (NMG V)			Tooth	No DNA
ULG83	ULG05-CH17-Sep83	Middle Bronze Age (NMG V)			Tooth	No DNA
ULG59	ULG02-Sep59	Middle Iron Age	976-822 cal. BC	Lyon-13735(SacA48655)	Tooth	No DNA
ULG80	ULG06-CH3-Sep80	Middle Iron Age	913-810 cal. BC	Lyon-13736(SacA48656)	Tooth	No DNA
ULG100	Ulg10-CH16-Sep100	Middle Iron Age	1011-846 cal. BC	Lyon-13737(SacA48657)	Phalanx	No DNA
