# Supplementary material for: Genetic analysis of a bronze age individual from Ulug-depe (Turkmenistan)
Source: Front Genet. 2022 Aug 22;13:884612. doi: 10.3389/fgene.2022.884612 (PMC9441711; doi:10.3389/fgene.2022.884612)
Supplement: Supplementary file 8 [file Table5.XLSX]

## Sheet: Table_S7
Table S6	Table S7	Replicated qpAdm models from Narasimhan et al. 2019 for ULG75
Source1	Source1	Source2	Source3	P	Proportion S1	Proportion S2	Proportion S3	Standard Error S1	Standard Error S2	Standard Error S3
Kyrgyzstan_BA_Aygirdjal	Kyrgyzstan_BA_Aygirdjal	Iran_C_SehGabi	Iran_BA1_ShahrISokhta	0.329051	0.032	0.047	0.921	0.078	0.106	0.166
Iran_C_HajjiFiruz	Iran_C_HajjiFiruz	Iran_BA1_ShahrISokhta		0.428369	0.011	0.989		0.06	0.06
Turkmenistan_C_Geoksyur	Turkmenistan_C_Geoksyur	Iran_C_HajjiFiruz	Indus_Periphery_Pool	0.45887	0.639	0.12	0.241	0.102	0.058	0.072
Turkmenistan_C_Geoksyur	Turkmenistan_C_Geoksyur	Iran_C_SehGabi	Indus_Periphery_Pool	0.627561	0.542	0.19	0.269	0.119	0.078	0.073
Iran_C_SehGabi	Iran_C_SehGabi	Russia_Khvalynsk_EN	Iran_BA1_ShahrISokhta	0.256321	0.025	0.008	0.967	0.091	0.028	0.106
Iran_C_SehGabi	Iran_C_SehGabi	Tajikistan_C_Sarazm	Iran_BA1_ShahrISokhta	0.333866	0.042	0.101	0.857	0.156	0.34	0.478
Iran_C_SehGabi	Iran_C_SehGabi	Iran_BA1_ShahrISokhta	Central_Steppe_EMBA	0.268925	0.027	0.955	0.018	0.105	0.132	0.039
Iran_C_SehGabi	Iran_C_SehGabi	Iran_BA1_ShahrISokhta	Western_Steppe_EMBA	0.22766	0.018	0.965	0.018	0.086	0.102	0.04
